# Supplementary material for: Acute Otomastoiditis in Children: An Observational Study on the Role of Mastoid Morphology in the Development of Intracranial Complications
Source: J Clin Med. 2025 Oct 30;14(21):7715. doi: 10.3390/jcm14217715 (PMC12608297; doi:10.3390/jcm14217715)
Supplement: Supplementary file 1 [file jcm-14-07715-s001.zip]

Archive with 1 entries (1 files):
- jcm-3834879-supplementary.pdf
